# Supplementary material for: Beyond the algorithm: why oncology nursing in Asia–Pacific needs evidence-based AI evaluation
Source: Asia Pac J Oncol Nurs. 2026 Mar 20;13:100939. doi: 10.1016/j.apjon.2026.100939 (PMC13098456; doi:10.1016/j.apjon.2026.100939)
Supplement: Multimedia component 1 [file mmc1.xlsx]

## Sheet: Table 1
Evaluation Pillar	No of Trials (out of 86)	Common end points
Lifecycle Evolution	15	Whether the AI was monitored from design to real-world deployment in the ward.+4
Holistic assessment	67	Impact on patient experience, reduction in nurse/therapist time, and patient adherence.+4
Human-AI synergy	83	Use of real-time alerts (audible/visual), behavioral nudges, and clinician override capabilities.+4
Dynamic and Adaptive evolution	11	AI that "learns" from patient feedback to tailor weekly care plans or medication alerts.+4
Safety and Sustainability	22	Tracking adverse events, reducing clinician fatigue, and addressing equity/access in low-resource settings.+4

## Sheet: Table 2
Method	Purpose	Importance for AI Evaluation	Example / Literature	Key Strengths
Randomised Controlled Trials (RCTs)	Establish causal effects of AI interventions on patient outcomes	Provides rigorous evidence to determine whether AI tools actually improve clinical care; highlights limitations of relying on technical performance alone	Scoping review of 86 AI RCTs (2018–2023) showed most were single-centre with limited demographic reporting; nearly half did not improve patient outcomes despite positive technical performance7,15	Strong internal validity; enables causal inference; well-established methodology
Pragmatic Trials	Evaluate AI effectiveness in routine clinical practice	Captures real-world utility and integration into clinical workflows; informs decisions under practical conditions	Stepped-wedge cluster randomised trials where units adopt AI sequentially; implementation trials that focus on uptake in practice16,17	Focuses on patient-centered outcomes; adaptable to diverse settings; accommodates dynamic AI systems
Hybrid Effectiveness–Implementation Designs	Assess both clinical effectiveness and implementation strategies simultaneously	Determines whether AI tools improve outcomes and whether they can be successfully integrated into care	Type 1, 2, 3 hybrid designs; Type 2 particularly useful in oncology to evaluate both patient outcomes and workflow integration16,19	Integrates research and practice; flexible design, adapts to evolving systems like LLM's; evaluates implementation success and clinical impact together
Real-World Evidence (RWE) / Real-World Data (RWD)	Monitor AI performance using data from routine clinical practice	Detects performance degradation, dataset shift, rare adverse events, and equity impacts that trials may miss	Data from electronic health records, patient registries, claims databases, and patient-generated data20,21	Continuous evaluation post-deployment; reflects heterogeneous clinical settings; essential for bridging prototype-to-bedside gap
Health Technology Assessment (HTA)	Evaluate clinical, economic, organisational, and ethical implications of AI technologies	Supports policy and adoption decisions; ensures equity, sustainability, and workflow impact are considered	Delphi survey of 46 European experts identified 48 topics for AI-specific HTA, including patient safety, model accuracy, benefit-harm balance; Digi-HTA (Finland), NICE Evidence Standards, EUnetHTA adaptation22,23	Multidisciplinary evaluation; considers cost-effectiveness, organisational readiness, long-term sustainability; supports evidence-based policy

## Sheet: Supplementary Table
S.No.	Author name and year	URL	Region	Lifecyle		Holistic		Human-AI		Dynamic and Adaptive		Equity/Safety/sustainability
				Does the study look at the AI from "design to deployement"? (Yes/No)	Notes for what design	Does it measure more than just accuracy? Does it include clinical utility, economic value, or patient experience?(Yes/No)	Notes for what kind of measure	Does the study specifically look at how the Nurse/human + AI work together (Human-in-the-loop)? (Yes/No)	Notes for what type of work	Does the study account for the AI "learning" or changing over time, or "dataset shift"?(Yes/No	Notes for kind of change and improvement	Does it address long-term safety, algorithmic bias (equity), or the environmental/cost sustainability of the tool?(Yes/No)	Notes for what kind of safety
1	Piette et al, 2022	https://jamanetwork.com/journals/jamainternalmedicine/fullarticle/2794818	USA	Yes	The study monitors the AI through a 10-week treatment lifecycle. It utilizes a "reinforcement learning" engine to continuously make weekly recommendations based on ongoing patient feedback.	Yes	Beyond functional accuracy (RMDQ scores), it measures clinical utility (pain intensity), economic value (reduction in therapist time by over 50%), and patient engagement (session completion rates).	Yes	The AI functions as a triage tool that recommends the mode and duration of human therapist interaction, ranging from 45-minute live sessions to asynchronous IVR-delivered therapist messages.	Yes	The system uses the LinUCB algorithm to adapt decisions rapidly. Evidence suggests the intervention increased its effectiveness as it gained experience through cumulative patient interactions.	Partial(No)	It addresses cost sustainability (reduced clinician time) and safety (CBT is noted as a safe opioid alternative). However, it notes limitations in equity, as the VA population was predominantly older, White, and male.
2	Nimri et al, 2020	https://www.nature.com/articles/s41591-020-1045-7	USA, Slovenia, Germany, and Israel	No	The study evaluates the AI-DSS (DreaMed Advisor Pro) over a 24-week active treatment period. It covers the transition from physician review to remote patient implementation	Yes	Measures include glycemic goals (time in range) , safety (hypoglycemia/DKA events) , and physician satisfaction/usability. It also highlights potential cost reductions by avoiding in-person visits.	Yes	The AI-DSS provides recommendations that healthcare professionals can edit or approve before sharing with patients. The study specifically tracked "overrides" where physicians adjusted AI advice.	Yes	The system is described as dynamic, utilizing AI to detect and analyze changing glucose patterns over time. Physicians rated the tool's ability to be "sufficiently dynamic" in various situations highly.	Partial(No)	Safety was a primary outcome (non-inferiority in hypoglycemia). However, the study notes a limitation in equity, as it was restricted to patients with smartphones, internet access, and minimal computer skills
3	Nicolae et al, 2020	https://www.sciencedirect.com/science/article/pii/S1538472120300490	Canada	Yes	The study evaluates the PIPA system from preoperative automated plan generation through Day 30 postoperative dosimetric assessment	Yes	It measures clinical workflow efficiency (planning time), operational utility (resource reallocation), and dosimetric quality (safety and efficacy).	Yes	Radiation oncologists reviewed and modified AI-generated plans to align with clinical judgment. Modifications were quantified using the Dice coefficient.	Yes	PIPA uses reinforcement learning; it is designed to reuse successful strategies to improve performance and will "fine-tune" as the training database grows.	Partial(No)	Addresses sustainability via significant staff time savings (2.38 min vs 43.13 min). Safety was confirmed through noninferior Day 30 dosimetry. Equity/Bias was not explicitly addressed in the population demographics
4	Wang et al, 2019	https://qualitysafety.bmj.com/content/28/10/835	USA	No	The trial used a stepped-wedge design to monitor the algorithm's performance from initial patient identification through clinical pharmacist review and final follow-up 28 days after the intervention.	Yes	It assessed clinical utility (new OAC prescriptions), patient factors (refusal rates/declined therapy), and workflow nuances (clinician non-response and clinical subtleties).	Yes	A clinical pharmacist reviewed algorithm-identified charts, and primary care providers (PCPs) were contacted to approve or refine the AI's "potentially undertreated" designation.	No	While the study used validated machine learning algorithms, it primarily focused on the limitations of static EHR data and did not explicitly detail an iterative "learning" or "adaptive" phase during the trial.	Partial(No)	Safety was addressed via HAS-BLED bleeding risk scores. However, the study serves as a warning on sustainability, showing that algorithms may overestimate problems (undertreatment) by failing to capture patient preferences (refusal) or clinical nuances.
5	Xu et al, 2021	https://onlinelibrary.wiley.com/doi/10.1002/cam4.4261	China	Yes	The AI system was monitored from its development and training phase (using over 117,000 video frames) through real-time clinical deployment and final outcome analysis.	Yes	Beyond detection accuracy, it measured clinical utility through the Polyp Detection Rate (PDR) and identified its impact on specific procedural factors like withdrawal time and patient demographics.	Yes	The AI system alerted endoscopists visually and audibly in real-time, acting as a second observer to help them identify polyps they might otherwise miss.	No	While the system was trained on a large dataset before the trial, the study does not detail a mechanism for the AI to continue "learning" or adapting to new data during the clinical trial itself.	Partial(No)	Safety was addressed, with no adverse events related to the system reported. However, it did not explicitly address environmental sustainability or long-term algorithmic bias.
6	Pavel et al, 2020	https://www.thelancet.com/journals/lanchi/article/PIIS2352-4642(20)30239-X/fulltext	Ireland, the Netherlands, Sweden, and the UK	Yes	The study covers the software from its initial offline training and testing through real-time clinical evaluation (up to 100 hours of monitoring per patient).	Yes	Beyond diagnostic accuracy, it measured clinical utility through seizure burden identification and safety by tracking inappropriate antiseizure medication administration.	Yes	The AI acted as a decision support tool, displaying a probability trend and sounding an audible alarm for bedside clinicians to review alongside conventional EEG traces.	Yes	The system was developed using machine-learning techniques that allowed for rapid reliability updates and repeated training using large neonatal EEG datasets.	Partial(No)	Safety was a core finding, as the AI did not result in increased use of unnecessary medication. The study also notes its potential to standardize care in units lacking expert neurophysiologists
7	Lui et al, 2023	https://www.sciencedirect.com/science/article/pii/S0016510722020181?via%3Dihub	China, Hongkong, Vietnam, Singapore Tokyo	No	It monitors the CADe system (EndoScreener) from its real-time application during an initial withdrawal to a secondary "gold standard" tandem check	Yes	Beyond accuracy, it measures clinical utility through the Adenoma Detection Rate (ADR) and identifies its impact on specific types of lesions like sessile serrated lesions.	Yes	The AI acts as a real-time assistant, providing bounding boxes on a monitor to alert the endoscopist to potential polyps during the procedure.	No	While based on deep learning, the study focuses on the static performance of the validated algorithm during the trial rather than ongoing learning or adaptation.	No	Safety is implied through the non-invasive nature of the visual aid. Sustainability is addressed by showing the AI helps "level up" detection across different centers.
8	Seol et al, 2021	https://journals.plos.org/plosone/article?id=10.1371/journal.pone.0255261	USA	No	The study monitored the AI (Asthma-CDS) from recruitment through a 6-month follow-up period.	Yes	Beyond accuracy, it measured clinical outcomes (asthma control, exacerbations), healthcare utilization (ED visits), and medication adherence.	Yes	The AI-CDS provided real-time alerts and management recommendations to physicians during pediatric clinic visits.	No	The study utilized a Natural Language Processing (NLP) algorithm to extract data, but it did not explicitly detail an adaptive "learning" mechanism during the trial.	Yes	Safety was monitored through adverse outcomes. Sustainability was addressed by examining if AI could improve long-term asthma control in primary care.
9	Labovitz et al, 2017	https://www.ahajournals.org/doi/10.1161/STROKEAHA.116.016281?url_ver=Z39.88-2003&rfr_id=ori%3Arid%3Acrossref.org&rfr_dat=cr_pub%20%200pubmed	USA	No	The study monitored patients using the AI platform daily over a 12-week intervention period.	Yes	It measured clinical utility through plasma drug concentration levels and behavioral outcomes via cumulative adherence scores.	Yes	While the AI visually identified the patient and confirmed ingestion, the results were validated by researchers using pill counts and plasma sampling.	No	The platform used facial recognition and object detection, but the study focused on the adherence results rather than the algorithm's internal learning or adaptation during the trial.	Yes	Safety was addressed by reducing risks of stroke and bleeding. Sustainability is highlighted by the high adherence rate (90.5%) compared to typical drop-offs in self-management.
10	Luna et al, 2021	https://www.nature.com/articles/s41598-021-97343-y	USA	No	The study evaluated the AI during a multi-set squat protocol, assessing its ability to identify form errors and provide real-time performance feedback	Yes	The study evaluated the AI during a multi-set squat protocol, assessing its ability to identify form errors and provide real-time performance feedback	Yes	The study compared the AI’s performance directly against a Physical Therapist (PT) "gold standard" to determine if the AI could serve as an effective proxy or adjunct in clinical practice.	No	While the app used computer vision and deep learning, the study focused on its static diagnostic capability during the sets rather than a continuous learning loop.	No	Safety was addressed by ensuring the AI did not encourage harmful movements. Sustainability is highlighted by the AI's potential to provide remote, high-quality feedback when human therapists are unavailable.
11	Blomberg et al, 2021	http://jamanetwork.com/article.aspx?doi=10.1001/jamanetworkopen.2020.32320	Denmark	No	The study analyzed all calls to the emergency number 112 over a 16-month period, monitoring the AI's real-time assessment and the resulting dispatcher response.	Yes	Beyond recognition accuracy, it measured clinical utility through the time to recognition, the rate of dispatcher-assisted CPR, and survival-to-hospital-discharge rates.	Yes	The AI alerted dispatchers when it identified a cardiac arrest, prompting them to re-evaluate the call. The study measured how these alerts influenced human dispatcher recognition and CPR instruction.	No	While the model used speech recognition and was trained on previous datasets, the study focused on its static performance during the trial rather than an adaptive learning loop during active duty.	No	Safety was monitored via survival outcomes. However, the study serves as a critical lesson in sustainability, as the AI's alerts did not significantly improve human recognition or survival, likely due to dispatcher habituation or alert fatigue.
12	Lin et al, 2019	https://www.thelancet.com/journals/eclinm/article/PIIS2589-5370(19)30037-9/fulltext	China	Yes	The study details the design and training phase (using 886 ocular images), multiple validation steps (in silico, website-based), and real-time clinical monitoring of 350 participants.	Yes	It measured clinical efficiency (time required for diagnosis), patient satisfaction (via a 7-item questionnaire), and treatment determination efficacy.	Yes	AI is evaluated as a collaborative tool designed to assist doctors, particularly in remote areas, by providing initial diagnoses and treatment suggestions that clinicians can then act upon.	Yes	The platform is described as having the advantage of continuous lifelong learning from human experts and using deep learning to refine its diagnostic capacity.	Yes	It directly addresses equity by aiming to alleviate the uneven distribution of medical resources in remote areas. Safety is addressed through risk stratification and expert-panel oversight.
13	Kahn et al, 2022	https://www.nature.com/articles/s41598-022-20610-z	USA	No	The study focuses on the validation of a commercialized algorithm (IRIS). It does not detail the initial design or training phases within the scope of this trial.	Yes	It measured clinical workflow efficiency (image interpretation time) and diagnostic yield of dysplasia.	Yes	The AI (IRIS) performed real-time image segmentation to highlight areas of interest for the endoscopist to review and biopsy.	No	The study evaluated the performance of a fixed algorithm during the trial and did not include an adaptive learning or updating component.	No	Safety was addressed by comparing the yield of dysplasia to standard care. However, long-term environmental sustainability and algorithmic bias were not discussed.
14	Eng et al, 2021	https://pubs.rsna.org/doi/10.1148/radiol.2021204021	USA	Yes	The study details algorithm training using 12,611 radiographs , followed by prospective clinical validation and real-time monitoring of 1,531 examinations across six centers.	Yes	Beyond diagnostic accuracy (mean absolute difference), it measured clinical efficiency via radiologist interpretation time.	Yes	The AI estimate was prepopulated into the radiology report, and radiologists were permitted to accept or modify it as part of their routine clinical work.	Yes	The study explicitly evaluated how the AI generalized to diverse clinical environments external to its training set, identifying performance deterioration at one center while remaining consistent at others	Yes	Safety was addressed through the identification of automation bias. Equity was touched upon by verifying that AI performance did not differ between boys and girls.
15	Manz et al, 2020	https://jamanetwork.com/journals/jamaoncology/fullarticle/2771756	USA	No	The study focuses on the implementation and validation of the intervention. While it mentions the algorithm was previously validated, the design/training phase is not part of this trial.	Yes	It measured clinical behavior change (rate of serious illness conversations) and goal-concordant care metrics like end-of-life outcomes.	Yes	The AI identified high-risk patients, and the system sent "behavioral nudges" (emails and text messages) to clinicians, who then decided whether to initiate the conversation.	No	The study utilized a static validated model to generate weekly mortality predictions and did not describe an adaptive learning loop during the trial period.	No	Safety was addressed by ensuring the nudges did not lead to inappropriate care. Sustainability was explored through the intervention's ability to maintain clinician engagement over the 20-week period.
16	Sandal et al, 2021	http://jamanetwork.com/article.aspx?doi=10.1001/jamainternmed.2021.4097	Denmark, Norway	No	The study focuses on the clinical effectiveness (validation) of the app over a 3, 6, and 9-month follow-up. It does not detail the initial design/training phase within this specific trial.	Yes	It measured LBP-related disability (RMDQ score), pain intensity, health-related quality of life, and physical activity levels.	Yes	The app was provided as an adjunct to usual care, where patients interacted with the AI's case-based reasoning to receive weekly tailored plans while still under the potential care of their clinicians	Yes	The system used case-based reasoning (CBR), an AI method that captures and reuses past experiences to tailor the self-management plan based on the patient's weekly progress and feedback	Yes	Safety was monitored by recording adverse events related to the app. Sustainability is addressed through the app's potential to provide low-cost, long-term support for a chronic condition.
17	Wu et al, 2021	https://www.thieme-connect.com/products/ejournals/abstract/10.1055/a-1350-5583	China	Yes	The study describes the design and training of ENDOANGEL (using over 1 million images), its validation in clinical trials, and real-time monitoring of 2,102 patients.	Yes	It measured clinical utility through the blind spot rate, inspection time, and the diagnostic yield of early gastric cancer.	Yes	The AI provided real-time feedback to endoscopists, acting as a "quality supervisor" to ensure all areas of the stomach were photographed and to flag suspicious lesions for human review.	No	While the system was trained on a massive historical dataset, the study does not detail a mechanism for the AI to continue adaptive learning during the active trial period.	No	Safety was addressed by monitoring procedural complications. Sustainability is highlighted by the AI's ability to standardize endoscopy quality across different levels of endoscopist experience.
18	Mathenge et al, 2022	https://www.sciencedirect.com/science/article/pii/S2666914522000574	Sub-Saharan Africa(Rwanda)	No	The trial focuses on the implementation and validation of the AI system to improve referral rates. It does not detail the design or training of the AI grading algorithm within this study.	Yes	It measured clinical utility through the rate of presentation for referral services within 30 days and identified barriers to follow-up care.	Yes	The study compared immediate AI feedback provided at the point of care to the standard delay of 3–5 days for human grading.	No	The study utilized a static AI grading system implemented for the duration of the trial and did not include a learning or adaptive component.	Yes	It directly addresses equity by testing AI in a low-resource setting to improve access to specialist care. Sustainability is addressed through the potential of AI to reduce follow-up non-compliance.
19	Horne et al, 2022	https://www.sciencedirect.com/science/article/pii/S0002870321004440?via%3Dihub%5C	USA	No	The trial focused on the 12-month evaluation of the intervention. It utilized a pre-existing machine learning platform (CareCentra) for personalization rather than detailing a design-to-retirement lifecycle.	Yes	It measured behavioral utility via the proportion of days covered (PDC) and clinical utility through LDL-C level changes.	Yes	The AI personalized the content, timing, and frequency of nudges delivered directly to patients, acting as a "digital health coach" alongside standard clinical care.	No	While machine learning was used to personalize initial nudges based on psychographic assessments and risk scores, the study did not describe an iterative "learning" loop during the trial.	No	Safety was implied by focusing on guideline-indicated therapy. Sustainability was addressed by examining adherence over a full year, though environmental or equity biases were not explicitly analyzed.
20	Xu et al, 2023	https://www.sciencedirect.com/science/article/pii/S1542356522006735?via%3Dihub	China	Yes	The study describes the design of the AIAC system (based on the YOLOv3 algorithm), its training on 131,343 images, and its prospective clinical monitoring in 1,281 patients.	Yes	Beyond detection rates, it measured clinical utility through the Adenoma Detection Rate (ADR) and quality indicators like withdrawal time and cecal intubation time	Yes	The AI provided real-time assistance by overlaying blue bounding boxes on suspicious polyps on a secondary monitor to alert the endoscopist during the procedure.	No	The algorithm used (YOLOv3) was pre-trained and remained static during the clinical trial phase to ensure consistency in the evaluation.	No	Safety was addressed by monitoring for procedural complications. Sustainability is implied through the system's ability to improve detection across different hospital types (academic vs. non-academic).
21	Wang et al, 2023	https://www.ncbi.nlm.nih.gov/pmc/articles/PMC9850273/	China	Yes	The study describes the design of the AI system using deep learning, its validation across multiple phases (including a previous 600-case trial), and real-time monitoring of 1,026 patients.	Yes	It measured clinical utility through the Adenoma Detection Rate (ADR) and quality indicators like withdrawal time and the number of adenomas detected per colonoscopy.	Yes	The AI acted as a second observer, providing real-time visual alerts (bounding boxes) on a monitor to help endoscopists overcome "inattentional blindness" during the procedure.	No	While trained on extensive retrospective data, the study does not mention an active adaptive learning mechanism that modified the algorithm during the trial.	No	Safety was addressed through the monitoring of adverse events (none were related to AI). Sustainability is highlighted by the AI's ability to "level up" performance across different levels of endoscopist experience.
22	Repici et al, 2020	https://www.sciencedirect.com/science/article/pii/S0016508520305837?via%3Dihub	Italy	No	evaluates a deployed CADe system during colonoscopy rather than examining the full AI lifecycle	No	Measures clinical performance. No economic or patient-experience outcomes measured.	Yes	AI acts as a real-time assistive “second observer” highlighting suspected lesions during colonoscopy; the endoscopist verifies and decides whether to remove them.	No	Model is Fixed. No retraining, adaptation, or dataset shift monitoring is evaluated.	No	Safety assessed indirectly through non-neoplastic resection rate and withdrawal time to ensure the AI does not increase unnecessary resections or procedure duration. No analysis of bias, equity, or sustainability.
23	Shaukat et al, 2022	https://www.gastrojournal.org/article/S0016-5085(22)00519-4/fulltext	USA	No	The study evaluates a pre-developed CADe device used during colonoscopy. It does not examine the AI development process, post-deployment monitoring, or lifecycle governance.	No	Outcomes focus on clinical detection performance, There are no patient-experience or cost-effectiveness analyses.	Yes	AI functions as a real-time detection assistant during colonoscopy. It highlights suspected polyps while the endoscopist performs visual inspection and decides whether to remove lesions.	No	Model is Fixed. No retraining, adaptation, or dataset shift monitoring is evaluated.	No	Safety assessed indirectly by measuring procedure-related metrics. No analysis of algorithmic bias, fairness, or environmental sustainability.
24	Wallace et al, 2022	https://www.sciencedirect.com/science/article/pii/S0016508522002384?via%3Dihub	USA	No	evaluates a pre-developed deep learning CADe device, does not analyze model development, lifecycle governance, monitoring, or decommissioning stages.	No	Outcomes focus on clinical detection metrics such as adenomas per colonoscopy (APC), adenoma detection rate (ADR), No economic evaluation, workflow impact, or patient-experience measures are included.	Yes	AI operates as a real-time detection assistant during colonoscopy, while the endoscopist verifies and decides whether to resect the lesion.	No	Model is Fixed. No retraining, adaptation, or dataset shift monitoring is evaluated.	No	Safety assessed through true histology rate (THR) and analysis of non-neoplastic lesion resections. No evaluation of algorithmic bias, equity, or sustainability.
25	Biester et al, 2019	https://dom-pubs.onlinelibrary.wiley.com/doi/10.1111/dom.13585	Germany, Slovenia and Israel	No	Study evaluates clinical performance of an already developed closed-loop AI insulin delivery system (MD-Logic / DreaMed GlucoSitter) in a randomized crossover trial; does not assess full lifecycle from development to deployment/retirement.	Yes	Measures clinical outcomes, including time in glucose target range (70–180 mg/dL), mean glucose levels, and hypoglycemia incidence, comparing AI system vs sensor-augmented pump therapy.	Yes	Patients interact with the system by entering carbohydrate intake, while the AI algorithm automatically adjusts insulin delivery via pump and CGM data; clinicians oversee therapy	No	Model is Fixed. No retraining, adaptation, or dataset shift monitoring is evaluated.	No	Addresses clinical utility and preventive care outcomes, but does not specifically analyze algorithmic bias or environmental sustainability.
26	Meijer et al, 2020	http://dx.doi.org/10.1016/j.bja.2020.07.057	Netherlands	No	Evaluates a fixed AI‑driven nociception index (NOL) to guide intraoperative opioid dosing. Does not cover model development, deployment governance, or decommissioning.	Yes	Measured postoperative pain scores, opioid dosing variation, and stress hormone levels in addition to detection performance.	Yes	AI (NOL index) is used in real time to guide clinician opioid dosing decisions during anaesthesia.	No	Model is Fixed. No retraining, adaptation, or dataset shift monitoring is evaluated.	No	Safety assessed through pain outcomes, opioid use variation, and biomarker (stress hormone) response
27	Sandhu et al, 2022	https://www.ahajournals.org/doi/10.1161/CIRCULATIONAHA.122.062746?url_ver=Z39.88-2003&rfr_id=ori%3Arid%3Acrossref.org&rfr_dat=cr_pub%20%200pubmed	USA	No	The study evaluates retrospective AI screening of existing CT scans (deep learning for CAC identification) but not entire lifecycle; no monitoring or decommissioning concepts applied.	Yes	Measures statin initiation rates, clinician and patient behavior change, and downstream testing behavior, not just algorithmic detection accuracy.	Yes	AI CAC detection results are used in clinical workflows where clinicians and patients receive notifications and act on them	No	Model is Fixed. No retraining, adaptation, or dataset shift monitoring is evaluated.	No	Addresses clinical utility and preventive care outcomes, but does not specifically analyze algorithmic bias or environmental sustainability.
28	Yao et al, 2023	https://www.thieme-connect.de/products/ejournals/html/10.1055/a-1706-6174	China	No	Evaluates a pre‑existing CADe system combined with a quality improvement (CAQ) module in randomized groups. Does not examine the full AI lifecycle	No	Clinical performance endpoints, not economic, behavioral, or patient‑reported outcomes.	Yes	AI continuously assists clinicians by real‑time detection and withdrawal speed feedback during colonoscopy	No	Model is Fixed. No retraining, adaptation, or dataset shift monitoring is evaluated.	No	Addresses clinical utility and preventive care outcomes, but does not specifically analyze algorithmic bias or environmental sustainability.
29	Park et al, 2023	https://www.clinicalkey.com/#!/content/playContent/1-s2.0-S1525861023000026?returnurl=https:%2F%2Flinkinghub.elsevier.com%2Fretrieve%2Fpii%2FS1525861023000026%3Fshowall%3Dtrue&referrer=https:%2F%2Fpubmed.ncbi.nlm.nih.gov%2F	South Korea	Yes	Randomized controlled trial deploying Web_DeliPREVENT_4LCF, a web-based ML application for delirium prevention, including risk prediction, assessment, and intervention. Study evaluates application effectiveness in clinical use.	Yes	Measures clinical outcomes: delirium incidence, 1-month mortality, 3-month mortality, hospitalization length, discharge status.	Yes	Nurses/medical staff use AI predictions to guide multicomponent preventive interventions for residents at risk or positive for delirium.	Yes	The algorithm updates risk predictions based on accumulated resident data, continuously refining risk assessment over time.	No	Addresses clinical utility and preventive care outcomes, but does not specifically analyze algorithmic bias or environmental sustainability.
30	Hong et al, 2020	https://ascopubs.org/doi/full/10.1200/JCO.20.01688?role=tab	USA	No	Evaluates deployment of a pre-developed ML risk prediction model integrated into clinical workflow to guide patient monitoring during radiation therapy; does not analyze full lifecycle or model governance.	Yes	Measures clinical outcomes, including emergency department visits and hospitalizations during radiation therapy, rather than only model accuracy.	Yes	ML model identifies high-risk patients and triggers mandatory twice-weekly clinical evaluations by clinicians during treatment.	No	Model is Fixed. No retraining, adaptation, or dataset shift monitoring is evaluated.	No	Addresses clinical safety and care quality by reducing acute care visits; does not examine algorithmic bias, fairness across populations, or environmental sustainability.
31	Stromblad et al, 2021	https://jamanetwork.com/journals/jamasurgery/fullarticle/2775620	USA	No	focuses on real-world implementation rather than full lifecycle governance.	Yes	Measures patient wait time, presurgical resource use, and scheduling efficiency in addition to prediction accuracy.	Yes	ML model generates surgical duration predictions used by surgical scheduling staff and clinicians to plan operating room schedules.	No	Model is Fixed. No retraining, adaptation, or dataset shift monitoring is evaluated.	No	Addresses operational efficiency and patient wait time, indirectly related to care quality; does not evaluate algorithmic bias, environmental impact, or long-term safety outcomes.
32	Turino et al, 2021	https://www.jmir.org/2021/10/e24072/	Spain	No	evaluating deployment of an ML-based intelligent monitoring system (MiSAOS) for CPAP therapy management; study focuses on clinical effectiveness rather than the full AI lifecycle	Yes	Measures CPAP treatment compliance, quality of life (EQ-5D), daytime sleepiness (ESS), patient satisfaction, and cost-effectiveness, not just model performance.	Yes	AI predicts future CPAP compliance and provides personalized feedback/recommendations through a monitoring platform and mobile app to support clinicians and patients in therapy management.	No	Model is Fixed. No retraining, adaptation, or dataset shift monitoring is evaluated.	No	Includes cost-effectiveness analysis, patient safety monitoring, and CPAP side-effect tracking, but does not analyze algorithmic bias or environmental sustainability.
33	El Solh et al, 2009	http://dx.doi.org/10.1007/s11325-009-0247-5	USA	No	evaluates a neural network model to predict optimal CPAP pressure during titration compared with conventional titration; does not evaluate full AI lifecycle stages.	yes	Measures clinical outcomes such as CPAP titration success rate and time to reach optimal CPAP pressure, rather than only algorithm prediction accuracy.	Yes	Neural network provides predicted CPAP pressure guidance used by clinicians during titration, supporting clinician decision-making.	No	Model is Fixed. No retraining, adaptation, or dataset shift monitoring is evaluated.	No	Study evaluates clinical treatment effectiveness and reduction in titration failure, but does not analyze algorithmic bias, long-term safety monitoring, or sustainability considerations.
34	Voss et al, 2019	http://jamanetwork.com/article.aspx?doi=10.1001/jamapediatrics.2019.0285	USA	No	the study tests deployment in clinical workflow but does not examine the full lifecycle of the algorithm.	Yes	Measures clinical workflow and patient outcomes, including triage accuracy, emergency department resource use, and patient care outcomes, not just model performance metrics.	Yes	The ML model provides risk predictions during triage to assist clinicians/nurses in identifying high-risk pediatric patients, supporting clinical decision-making.	No	Model is Fixed. No retraining, adaptation, or dataset shift monitoring is evaluated.	No	Evaluates patient safety and clinical impact through triage performance and care outcomes, but does not formally analyze algorithmic bias, fairness across demographic groups, or environmental sustainability.
35	Auloge et al, 2020	http://dx.doi.org/10.1007/s00586-019-06054-6	France	No	focuses on procedural deployment rather than full lifecycle governance or algorithm development.	Yes	Measures clinical procedure outcomes, including needle placement accuracy, radiation exposure, and procedure duration in addition to technical performance.	Yes	AI-based navigation provides real-time guidance during vertebroplasty, assisting surgeons with needle trajectory and positioning while the surgeon performs the intervention.	No	Model is Fixed. No retraining, adaptation, or dataset shift monitoring is evaluated.	No	Safety assessed through clinical outcomes and healthcare utilization changes, but the study does not analyze algorithmic bias, fairness across demographic groups, or environmental sustainability.
36	Gong et al, 2020	https://www.sciencedirect.com/science/article/pii/S2468125319304133?via%3Dihub	USA	No	The study evaluates the clinical deployment of a machine-learning predictive model integrated into hospital workflow but does not examine the full lifecycle of the AI system	Yes	Measures clinical outcomes and care utilization, such as hospitalization rates, clinical interventions, and patient outcomes rather than only predictive accuracy.	Yes	The ML model identifies high-risk patients and alerts clinicians, prompting additional evaluation or intervention by care teams.	No	Model is Fixed. No retraining, adaptation, or dataset shift monitoring is evaluated.	No	Safety assessed through clinical outcomes and healthcare utilization changes, but the study does not analyze algorithmic bias, fairness across demographic groups, or environmental sustainability.
37	Chen et al, 2019	https://www.sciencedirect.com/science/article/pii/S0016510719322497?via%3Dihub	China	No	Study evaluates clinical performance of a pre-developed deep-learning CADe system during colonoscopy, not the full AI lifecycle such as design governance, monitoring, or decommissioning.	No	Measures clinical performance endpoints, not economic, behavioral, or patient‑reported outcomes.	Yes	The ML model identifies high-risk patients and alerts clinicians, prompting additional evaluation or intervention by care teams.	No	Model is Fixed. No retraining, adaptation, or dataset shift monitoring is evaluated.	No	Safety assessed through clinical outcomes and healthcare utilization changes, but the study does not analyze algorithmic bias, fairness across demographic groups, or environmental sustainability.
38	Wu et al, 2019	https://gut.bmj.com/content/68/12/2161	China	No	Doesn't Evaluates the full AI lifecycle such as design governance, monitoring, or decommissioning.	No	Measures clinical performance endpoints, not economic, behavioral, or patient‑reported outcomes.	Yes	AI provides real-time visual alerts and sound alarms when suspected polyps are detected, while the endoscopist confirms and performs removal decisions.	No	Model is Fixed. No retraining, adaptation, or dataset shift monitoring is evaluated.	No	Safety assessed through clinical outcomes and healthcare utilization changes, but the study does not analyze algorithmic bias, fairness across demographic groups, or environmental sustainability.
39	Yacoub et al, 2022	https://www.ajronline.org/doi/10.2214/AJR.22.27598	USA	No	evaluates the deployment of an AI support tool for chest CT interpretation in clinical workflow; does not examine model development, monitoring, updating, or decommissioning.	Yes	Measures clinical workflow impact, specifically radiologist interpretation time and work efficiency, not just algorithm accuracy.	Yes	AI support platform assists radiologists by providing automated results/annotations during CT interpretation, reducing manual repetitive tasks.	No	Model is Fixed. No retraining, adaptation, or dataset shift monitoring is evaluated.	No	Safety assessed through clinical outcomes and healthcare utilization changes, but the study does not analyze algorithmic bias, fairness across demographic groups, or environmental sustainability.
40	Lee et al, 2022	https://www.atsjournals.org/doi/10.1513/AnnalsATS.202206-481OC?url_ver=Z39.88-2003&rfr_id=ori%3Arid%3Acrossref.org&rfr_dat=cr_pub%20%200pubmed	#VALUE!	No	Study evaluates a pre‑developed AI diagnostic tool for chest X‑ray interpretation in real clinical workflow; not designed to assess the AI lifecycle stages	Yes	Measures physician diagnostic accuracy, sensitivity, and false referral rates, focusing on clinical diagnostic performance, though not economic or patient experience outcomes.	Yes	AI assists non‑radiologist clinicians in interpreting chest radiographs; clinicians use AI output to inform diagnostic findings.	No	Model is Fixed. No retraining, adaptation, or dataset shift monitoring is evaluated.	No	Safety assessed through clinical outcomes and healthcare utilization changes, but the study does not analyze algorithmic bias, fairness across demographic groups, or environmental sustainability.
41	Shimabukuro et al, 2017	https://bmjopenrespres.bmj.com/content/4/1/e000234	#VALUE!	No	Evaluation of an ML prediction model to identify risk of clinical deterioration in hospitalized COVID‑19 patients; does not investigate AI lifecycle phases such as model development/monitoring/decommissioning.	Yes	Measures clinical outcomes in addition to predictive accuracy.	Yes	The ML model identifies high-risk patients and alerts clinicians, prompting additional evaluation or intervention by care teams.	No	Model is Fixed. No retraining, adaptation, or dataset shift monitoring is evaluated.	No	Safety assessed through clinical outcomes and healthcare utilization changes, but the study does not analyze algorithmic bias, fairness across demographic groups, or environmental sustainability.
42	Ni et al, 2021	https://link.springer.com/article/10.1007/s00540-021-02922-y	#VALUE!	No	evaluating AI‑assisted ultrasound guidance vs standard palpation in neuraxial anesthesia placement; does not examine model development or lifecycle monitoring.	No	Measures clinical procedural outcomes (first‑attempt success rate, time to identify puncture site, secondary outcomes) beyond pure technical accuracy of ultrasound interpretation	Yes	AI is used in real time for procedural guidance during needle placement for spinal/epidural anesthesia; clinicians use the AI output to inform placement.	No	Model is Fixed. No retraining, adaptation, or dataset shift monitoring is evaluated.	No	Safety assessed through clinical outcomes and healthcare utilization changes, but the study does not analyze algorithmic bias, fairness across demographic groups, or environmental sustainability.
43	Liu et al, 2020	https://www.ncbi.nlm.nih.gov/pmc/articles/PMC7045775/	#VALUE!	No	Primary focus on developing and validating a deep learning algorithm for detecting 14 thoracic findings on chest radiographs; does not include deployment lifecycle monitoring or decommissioning.	No	Evaluation is mostly technical diagnostic performance (sensitivity, specificity, AUC) without clinical utility, workflow, economic, or patient‑experience outcomes.	Yes	Algorithm assists interpretation of chest radiographs, but study does not include evaluation of AI integration in clinical workflow or human clinician + AI interaction in practice.	No	Model is Fixed. No retraining, adaptation, or dataset shift monitoring is evaluated.	No	Does not report algorithmic bias analysis (e.g., performance across demographic subgroups), long‑term safety measures, or environmental sustainability.
44	Luo et al, 2020	https://link.springer.com/article/10.1007/s11605-020-04802-4	China	No	Clinical validation of a fixed CADe tool in a bounded trial	No	PDR and polyp counts only	Yes	Endoscopist used real time blue box alerts	No	No updating or shift assessment	No	No substantive safety equity or sustainability analysis
45	Wang et al, 2019	https://gut.bmj.com/content/68/10/1813.long	China	No	Clinical validation of a fixed CADe tool in one trial setting	No	ADR and adenoma counts only	Yes	Clinician acted with real time AI detection support	No	No updating or drift assessment	No	Cost benefit mentioned but not measured
46	Wang et al, 2020	https://www.sciencedirect.com/science/article/pii/S246812531930411X?via%3Dihub	China	No	Fixed deployed system tested in a bounded randomized trial	No	ADR focused procedural outcome only	Yes	Visual alarms supported live detection during colonoscopy	No	No updating or drift assessment	No	No substantive safety equity or sustainability analysis
47	Wang et al, 2020	https://www.sciencedirect.com/science/article/pii/S0016508520348204?via%3Dihub	China	No	Fixed CADe intervention tested in tandem colonoscopy	No	AMR and miss rate only	Yes	Endoscopist used AI support during tandem colonoscopy	No	No updating or drift assessment	No	Interval cancer reduction discussed but not directly evaluated
48	Liu et al, 2020	https://journals.sagepub.com/doi/10.1177/1756284820979165?url_ver=Z39.88-2003&rfr_id=ori%3Arid%3Acrossref.org&rfr_dat=cr_pub%20%200pubmed	China	No	Embedded monitor system but still a bounded validation trial	Yes	Included physician fatigue level	Yes	AI output was integrated into the primary monitor workflow	No	No updating or drift assessment	No	No substantive safety equity or sustainability analysis
49	Nakashima et al, 2023	https://www.karger.com/Article/FullText/528085	Japan	No	Single center randomized trial of a fixed CADe system	Yes	Included examination time and need for additional staff	Yes	Endoscopists used live CADe support during colonoscopy	No	No updating or shift assessment	Yes	Included staffing burden as an operational sustainability aspect
50	Gimeno-Garcia et al, 2022	https://www.sciencedirect.com/science/article/pii/S0016510722020375	Spain	No	Randomized clinical validation of a fixed CADe system	No	ADR PDR and adenoma counts only	Yes	Endoscopist used live CADe support during colonoscopy	No	No updating or shift assessment	No	No substantive safety equity or sustainability analysis
51	Xu et al, 2022	https://bmcanesthesiol.biomedcentral.com/articles/10.1186/s12871-022-01796-1	China	No	Real time AI support tested clinically but no broader lifecycle feature	Yes	Included patient satisfaction and recovery outcomes	Yes	Anesthetists acted on real time AI prompts	No	No updating or shift assessment	Yes	Included adverse events during and after the procedure
52	Tsoumpa et al, 2021	https://www.ncbi.nlm.nih.gov/pmc/articles/PMC8707257/	Greece	No	Protocolized clinical use of a fixed prediction system	Yes	Included postoperative complications and hospital stay	Yes	Anesthesiologists used alerts with a treatment algorithm	No	No updating or drift assessment	Yes	Reported complications and possible overtreatment
53	Wijnberge et al, 2020	https://jamanetwork.com/journals/jama/fullarticle/2761469	Netherlands	No	Bounded clinical validation of a fixed prediction system	Yes	Included feasibility and adverse event outcomes	Yes	Anesthesiologists responded to alerts and protocol guidance	Yes	Paper states the system was fixed with no dynamic learning	Yes	Reported adverse events and serious adverse events
54	Wathour et al, 2022	https://journals.lww.com/ear-hearing/Fulltext/9900/Prospective_Comparison_Between_Manual_and.93.aspx	Belgium	No	Clinical comparison of a fitting tool without broader implementation evaluation	Yes	Included hearing performance comfort and resources	Yes	Clinicians used AI based fitting during cochlear implant programming	Yes	Tool described as continuously learning from clinicians practice	Yes	Included resource use
55	Fuica et al, 2022	https://www.ncbi.nlm.nih.gov/pmc/articles/PMC9383658/	Chile	No	Fixed monitoring tool tested clinically within one trial phase	Yes	Included postoperative pain and opioid related outcomes	Yes	Anesthesiologists adjusted analgesia using the NOL index	No	No updating or shift assessment	Yes	Included postoperative pain and opioid side effect related outcomes
56	Li et al, 2022	https://www.frontiersin.org/articles/10.3389/fped.2022.929834/full	China	No	Clinical trial of a fixed outpatient routing tool	Yes	Included queuing time and visit satisfaction	Yes	Clinicians and patients used AI guided outpatient routing	No	No updating or shift assessment	No	No substantive safety equity or sustainability analysis
57	Su et al, 2020	https://www.sciencedirect.com/science/article/pii/S0016510719321959?via%3Dihub	China	No	Fixed quality control system tested in a bounded trial	No	ADR PDR and withdrawal quality metrics only	Yes	Endoscopists used real time quality control prompts	No	No updating or shift assessment	No	No substantive safety equity or sustainability analysis
58	MacPherson et al, 2021	https://journals.plos.org/plosmedicine/article?id=10.1371/journal.pmed.1003752	Malawi	No	Trial of a fixed screening tool without broader lifecycle evaluation	Yes	Included costs cost effectiveness and diagnostic yield	Yes	Health workers used CAD results within the screening pathway	No	No updating or shift assessment	Yes	Included cost effectiveness analysis
59	Vilkoite et al, 2023	https://www.ncbi.nlm.nih.gov/pmc/articles/PMC9955100/	Latvia	No	Randomized clinical validation of a fixed colonoscopy tool	No	PDR and ADR only	Yes	Endoscopist used AI assisted colonoscopy in real time	No	No updating or shift assessment	No	No substantive safety equity or sustainability analysis
60	Tang et al, 2023	https://onlinelibrary.wiley.com/doi/10.1002/cam4.5578	China	No	Prospective clinical use of a fixed diagnostic tool	No	Diagnostic support and real time FNA guidance only	Yes	Clinicians used real time AI guidance for EUS FNA	No	No updating or shift assessment	No	No substantive safety equity or sustainability analysis
61	Karsenti et al, 2023	https://www.thelancet.com/journals/langas/article/PIIS2468-1253(23)00104-8/fulltext	France	No	Randomized clinical validation of a fixed CADe system	No	ADR focused procedural outcome only	Yes	Endoscopist used real time CADe during routine colonoscopy	No	No updating or shift assessment	No	No substantive safety equity or sustainability analysis
62	Lang et al, 2023	https://www.thelancet.com/journals/lanonc/article/PIIS1470-2045(23)00298-X/fulltext	Sweden	No	AI supported screening protocol but still bounded clinical validation	Yes	Included screen reading workload	Yes	Radiologists used AI supported screen reading protocol	No	No updating or shift assessment	Yes	Clinical safety was explicitly assessed
63	Manz et al, 2023	https://jamanetwork.com/journals/jamaoncology/fullarticle/2800545	USA	Yes	Workflow integrated deployment using ML triggers and clinician nudges	Yes	Included serious illness conversations and end of life outcomes	Yes	Clinicians received ML triggered behavioral nudges	No	No updating or shift assessment	No	No substantive safety equity or sustainability analysis
64	Marcuzzi et al, 2023	https://jamanetwork.com/journals/jamanetworkopen/fullarticle/2806417	Norway	No	Randomized evaluation of a fixed AI supported care tool in one setting	Yes	Included musculoskeletal health outcomes	No	No explicit clinician AI collaborative workflow analysis	No	No updating or shift assessment	Yes	Adverse events were defined and collected
65	Yamaguchi et al, 2023	https://onlinelibrary.wiley.com/doi/10.1111/den.14573	Japan	No	Multicenter trainee trial of a fixed CADe system	Yes	Included ACE scores and learning curve outcomes	Yes	Trainees used live CADe during colonoscopy with expert pairing	No	No updating or shift assessment	No	No substantive safety equity or sustainability analysis
66	Yang et al, 2023	https://jnis.bmj.com/content/early/2023/04/24/jnis-2023-020104.long	China	No	Multicenter randomized trial of a fixed shaping tool	Yes	Included stability delivery time and first pass success	Yes	Surgeons used computer assisted shaping during coiling	No	No updating or shift assessment	Yes	Safety was explicitly evaluated
67	Wei et al, 2023	https://journals.lww.com/ajg/fulltext/9900/evaluation_of_computer_aided_detection_during.694.aspx	USA	No	Multicenter community trial of a fixed CADe system	Yes	Included withdrawal time and adenomas per extraction	Yes	Endoscopists used live CADe in community practice	No	No updating or shift assessment	Yes	Reported procedural time and no adverse events
68	Al-Hilli et al, 2023	https://link.springer.com/article/10.1245/s10434-023-13888-4	USA	No	Randomized trial of a chatbot counseling tool in one care setting	Yes	Included satisfaction and comprehension	No	AI was compared against counselor care not used collaboratively	No	No updating or shift assessment	No	Improved access was discussed but not formally measured as safety equity or sustainability
69	Wissel et al, 2023	https://onlinelibrary.wiley.com/doi/full/10.1111/epi.17629	USA	Yes	EHR embedded CDS tested across 14 outpatient sites	Yes	Included referral and surgery outcomes	Yes	Providers received ML alerts and acted on them in clinic	No	No updating or shift assessment	No	No substantive safety equity or sustainability analysis
70	Repici et al, 2021	https://gut.bmj.com/content/71/4/757	Italy	No	Randomized trial of a fixed CADe system with post hoc comparison by operator experience	No	ADR and adenoma counts only	Yes	Endoscopists used real time CADe during colonoscopy	No	No updating or shift assessment	No	No substantive safety equity or sustainability analysis
71	Yao et al, 2021	https://www.nature.com/articles/s41591-021-01335-4	USA	Yes	Pragmatic cluster trial across 45 clinics and hospitals in routine care	Yes	Included new diagnosis and echocardiogram utilization	Yes	Primary care teams received AI results and acted on them	No	No updating or shift assessment	No	No substantive safety equity or sustainability analysis
72	Rondonotti et al, 2022	https://www.thieme-connect.com/products/ejournals/abstract/10.1055/a-1849-6878	Italy	No	evaluating a deep-learning computer-aided detection (CADe) system during colonoscopy in a FIT-based colorectal cancer screening program. Focuses on clinical deployment performance rather than full AI lifecycle evaluation.	No	Outcomes include adenoma detection rate (ADR), adenomas per colonoscopy (APC), and advanced adenoma detection rate, which are clinical screening performance measures rather than algorithm accuracy alone	Yes	The CADe system provides real-time visual and acoustic alerts highlighting suspected polyps during colonoscopy while the endoscopist confirms and removes lesions.	No	Model is Fixed. No retraining, adaptation, or dataset shift monitoring is evaluated.	No	No substantive safety equity or sustainability analysis
73	GlissenBrown et al, 2022	https://www.sciencedirect.com/science/article/pii/S1542356521009733?via%3Dihub	USA	No	evaluating a deep-learning computer-aided detection (CADe) system during colonoscopy; focuses on clinical performance of an already developed AI system rather than lifecycle evaluation.	Yes	Measures adenoma miss rate, adenoma detection rate, and polyp detection metrics, reflecting clinical screening effectiveness rather than only algorithm accuracy.	Yes	The AI system provides real-time visual alerts during colonoscopy, assisting the endoscopist in identifying potential polyps while the physician confirms and removes lesions.	No	Model is Fixed. No retraining, adaptation, or dataset shift monitoring is evaluated.	No	No substantive safety equity or sustainability analysis
74	Kamba et al, 2021	https://link.springer.com/article/10.1007/s00535-021-01808-w	Japan	No	evaluating a deep-learning computer-aided detection (CADe) system during colonoscopy to reduce adenoma miss rate. Focuses on clinical evaluation of a pre-developed system rather than the full AI lifecycle.	Yes	Measures adenoma miss rate (AMR) and adenoma detection rate (ADR) as colonoscopy quality indicators rather than only algorithm performance metrics.	Yes	The AI system provides real-time visual alerts highlighting potential polyps during colonoscopy while the endoscopist confirms findings and performs removal.	No	Model is Fixed. No retraining, adaptation, or dataset shift monitoring is evaluated.	No	No substantive safety equity or sustainability analysis
75	Han et al, 2022	https://www.sciencedirect.com/science/article/pii/S0022202X22001221?via%3Dihub	South Korea	No	evaluating an AI skin-lesion classification system assisting clinicians; focuses on real-world diagnostic augmentation rather than the full lifecycle of AI development and monitoring.	No	Primary outcome is diagnostic accuracy, with secondary measures such as sensitivity/specificity and number of differential diagnoses generated.	Yes	AI algorithm provides real-time diagnostic suggestions for skin neoplasms while clinicians make the final diagnosis	No	Model is Fixed. No retraining, adaptation, or dataset shift monitoring is evaluated.	No	No substantive safety equity or sustainability analysis
76	Wu et al, 2021	https://www.thelancet.com/journals/langas/article/PIIS2468-1253(21)00216-8/fulltext	China	No	evaluating a deep-learning AI detection system during upper gastrointestinal endoscopy for gastric neoplasms. The study assesses clinical performance of an already developed model, not the full AI lifecycle.	Yes	Measures miss rate of gastric neoplasms, lesion detection rates, and endoscopy diagnostic performance rather than only algorithm classification metrics	Yes	The AI system provides real-time lesion detection alerts during endoscopy, assisting endoscopists in identifying suspected gastric neoplasms while the physician confirms the diagnosis.	No	Model is Fixed. No retraining, adaptation, or dataset shift monitoring is evaluated.	No	No substantive safety equity or sustainability analysis
77	Nam et al, 2023	https://pubs.rsna.org/doi/10.1148/radiol.221894	South Korea	No	evaluating an AI-based computer-aided detection system for lung nodules on chest radiographs in a real clinical screening setting. Focuses on clinical deployment rather than full AI lifecycle evaluation.	Yes	Measures actionable lung nodule detection rate, malignant nodule detection, and comparison of positive report and false-referral rates.	Yes	AI functions as a computer-aided detection (CAD) tool assisting radiologists, highlighting suspicious nodules on chest X-rays while radiologists make final interpretation decisions.	No	Model is Fixed. No retraining, adaptation, or dataset shift monitoring is evaluated.	No	No substantive safety equity or sustainability analysis
78	He et al, 2023	https://www.nature.com/articles/s41586-023-05947-3	USA	No	Blinded randomized non-inferiority clinical trial comparing AI-generated initial assessment of left ventricular ejection fraction (LVEF) vs sonographer initial assessment within the echocardiography interpretation workflow.	Yes	Measures clinical workflow outcomes such as changes between initial and final cardiologist LVEF assessments, variability reduction, and time efficiency for clinicians.	Yes	AI generates initial cardiac function annotation and LVEF estimate, which cardiologists review and adjust during interpretation. The clinician remains the final decision-maker.	No	Model is Fixed. No retraining, adaptation, or dataset shift monitoring is evaluated.	No	No substantive safety equity or sustainability analysis
79	Bercean et al, 2023	https://www.nature.com/articles/s41598-023-31910-3	Romania	No	Study used an existing commercial AI CAD system (Rayscape); evaluation focused on clinical deployment through synthetic experiments, retrospective analysis, and a randomized clinical trial, not the full lifecycle of AI development.	Yes	Measures clinical decision quality, specifically reduction in radiologists’ overestimation bias of lung involvement on CT, which can affect severity classification and treatment decisions.	Yes	AI provides segmentation overlays and automatic percentage of lung involvement, assisting radiologists during CT interpretation while clinicians retain final judgement.	No	Model is Fixed. No retraining, adaptation, or dataset shift monitoring is evaluated.	No	No substantive safety equity or sustainability analysis
80	Ahmad et al, 2023	https://www.thieme-connect.de/products/ejournals/abstract/10.1055/a-1966-0661?device=mobile&innerWidth=980&offsetWidth=980	UK	No	The study focuses on the clinical evaluation (validation) of a commercial CADe system (GI Genius) in a screening population. It does not detail the design or training phases.	Yes	It measured clinical utility through the Adenoma Detection Rate (ADR) and the number of adenomas per colonoscopy (APC).	Yes	The CADe system acted as a real-time assistant, placing green bounding boxes around suspected polyps on the endoscopy monitor for the clinician to review.	No	The trial used a fixed version of the AI software to ensure standardized results throughout the study period.	No	Safety was monitored via procedural complications. Sustainability is addressed by looking at the AI's impact on high-performing "expert" endoscopists.
81	Mangas-Sanjuan et al, 2023	https://www.acpjournals.org/doi/full/10.7326/M22-2619	Spain	No	The study focuses on the clinical validation of a commercial device (GI-Genius). While it mentions that the system's development is described elsewhere, it was a static version (2.0.0) used throughout this specific trial	Yes	It measured clinical utility through the detection of advanced colorectal neoplasias, adenomas, and serrated polyps, as well as procedural factors like withdrawal time.	Yes	The AI acted as a real-time assistant, placing a green box around detected polyps to attract the endoscopist's attention, while the decision to remove the lesion remained at the discretion of the endoscopist.	No	The version of the AI device remained static over the course of the study in all participating centers to ensure consistency in the evaluation.	Yes	Safety was addressed by monitoring for complications. Sustainability is touched upon through the trial's funding by Medtronic, though the company was not involved in study design or data interpretation.
82	Lau et al, 2023	https://www.sciencedirect.com/science/article/pii/S1542356523008625?via%3Dihub	China	No	The trial focused on the clinical validation of the ENDO-AID system (Olympus) specifically for trainees. It does not detail the initial design or training phases.	Yes	The trial focused on the clinical validation of the ENDO-AID system (Olympus) specifically for trainees. It does not detail the initial design or training phases.	No	The AI acted as a real-time assistant for endoscopists-in-training, using visual markers to highlight polyps while the trainee maintained responsibility for the procedure.	Partial(No)	The trial didn't focus on learning	No	Safety was addressed by tracking procedural complications. Sustainability is touched upon by examining if AI can accelerate the learning curve for novice endoscopists.
83	Wu et al, 2023	https://www.thelancet.com/journals/landig/article/PIIS2589-7500(23)00160-7/fulltext	China	Yes	The study covers the design of the EUS-IREAD (consisting of five learning models), its training (on 46,236 EUS images and 3,181 videos), and its prospective clinical validation in 400 patients.	Yes	Beyond diagnostic accuracy, it measured procedural quality through the number of standard stations and anatomical structures identified, as well as the blind spot rate.	Yes	The AI acted as a real-time assistant, automatically identifying anatomical structures and alerting endoscopists to missed stations during the EUS procedure	No	The device was based on a fixed set of deep-learning models (VGG16, ResNet50, etc.) and did not include an adaptive learning component during the trial itself.	Yes	Safety was addressed by ensuring the AI did not interfere with the physical safety of the EUS procedure. Sustainability is addressed by its potential to standardize EUS quality across different levels of operator expertise.
84	Yuan et al, 2023	https://www.thelancet.com/journals/langas/article/PIIS2468-1253(23)00276-5/fulltext	China	Yes	It details the design (a deep-learning system using four CNN models), training (on 28,004 images), and clinical monitoring through a large-scale tandem trial.	Yes	Beyond diagnostic accuracy, it measured clinical utility through the lesion miss rate (LMR) and per-patient miss rate.	Yes	The AI provided real-time visual alerts (bounding boxes) on a monitor to alert endoscopists to suspicious areas while they performed the white-light and narrow-band imaging.	No	The trial used a pre-validated version of the AI system that remained static during the investigation to maintain trial consistency.	Yes	Safety was addressed through the recording of adverse events. Sustainability is implied by the system's ability to reduce the miss rate for lesions that are notoriously difficult for humans to detect.
85	Martinez-Gutierriez et al, 2023	https://jamanetwork.com/journals/jamaneurology/fullarticle/2809715	USA	No	The study focused on the clinical implementation and validation phase using a stepped-wedge cluster randomized design. It does not detail the initial design or training of the AI software (VizLVO).	Yes	It measured workflow utility through door-to-needle and door-to-puncture times, and clinical outcomes via 90-day functional independence (mRS scores).	Yes	The AI automatically interpreted CT angiograms and coupled the results with secure group messaging to alert the entire stroke team simultaneously.	No	The study evaluated the impact of the software's deployment as a fixed intervention during the trial period.	Yes	Safety was addressed by monitoring 90-day mortality and symptomatic intracranial hemorrhage. Sustainability is implied through the software's ability to provide 24/7 automated monitoring.
86	Abramoff et al, 2023	https://www.nature.com/articles/s41746-023-00931-7	USA	No	The study focused on implementation and real-world productivity. While it uses a previously FDA-authorized AI (IDx-DR), the design/training phases were not part of this specific trial.	Yes	It measured economic and operational utility through "specialist productivity" (completed care encounters per hour per specialist physician).	Yes	The AI acted autonomously to diagnose diabetic retinopathy, allowing specialists to focus only on patients needing complex care or treatment, thereby reallocating human expertise.	No	The study utilized a previously validated, static autonomous system and did not investigate continuous learning during the trial period.	No	It directly addresses sustainability by modeling and testing how AI can improve healthcare productivity in the face of global specialist shortages.
